# Supplementary material for: Construction of MUC2 promoter-type periodontitis DNA vaccine candidate plasmid and preliminary exploration of the effect of Lactobacillus rhamnosus on its expression
Source: PLoS One. 2026 Jul 16;21(7):e0353062. doi: 10.1371/journal.pone.0353062 (PMC13375136; doi:10.1371/journal.pone.0353062)
Supplement: S1 File — (ZIP) [file pone.0353062.s001.zip › S2 File. Raw data of RT-qPCR for EGFP mRNA expression in all experimental groups/Inhibitor group/inhibitor group.xlsx]

## Sheet: Sheet1
	内参CT	JUN	目的CT		JUNSHU	DDCT	2-DDCT
control	20.35	20.47	20.43	-0.04	0.256667	-0.296667	1.2283
	20.49		20.82	0.35		0.0933333	0.937354
	20.57		20.93	0.46		0.203333	0.868541
PFD	19.06	19.0667	19.16	0.0933333		-0.163333	1.11987
	19.07		19.25	0.183333		-0.0733333	1.05214
	19.07		19.37	0.303333		0.0466667	0.968171
8%SN	21.4	21.48	20.09	-1.39		-1.64667	3.13109
	21.49		20.13	-1.35		-1.60667	3.04547
	21.55		20.17	-1.31		-1.56667	2.9622
PFD+8%SN	19.82	19.8767	19.39	-0.486667		-0.743333	1.67404
	19.88		19.45	-0.426667		-0.683333	1.60585
	19.93		19.66	-0.216667		-0.473333	1.38831
