# Supplementary material for: Construction of MUC2 promoter-type periodontitis DNA vaccine candidate plasmid and preliminary exploration of the effect of Lactobacillus rhamnosus on its expression
Source: PLoS One. 2026 Jul 16;21(7):e0353062. doi: 10.1371/journal.pone.0353062 (PMC13375136; doi:10.1371/journal.pone.0353062)
Supplement: S1 File — (ZIP) [file pone.0353062.s001.zip › S2 File. Raw data of RT-qPCR for EGFP mRNA expression in all experimental groups/Lactobacillus rhamnosus group/Lactobacillus rhamnosus group.xls]

## Sheet: Sheet1
	内参CT								目的CT											结果detact
0	17.72		17.72						23.4		5.68		5.69						-0.01	1.00696
	17.82								23.48		5.76								0.07	0.952638
	17.62								23.35		5.63								-0.06	1.04247
0.02	17.18		17.15						22.76		5.61		5.72667						-0.08	1.05702
	17.17								22.98		5.83								0.14	0.907519
	17.1								22.89		5.74								0.05	0.965936
0.04	17		16.99						21.87		4.88		4.97333						-0.81	1.75321
	17.04								22.08		5.09								-0.6	1.51572
	16.93								21.94		4.95								-0.74	1.67018
0.08	17.88		17.8267						21.67		3.84333		3.87333						-1.84667	3.59668
	17.89								21.76		3.93333								-1.75667	3.37916
	17.71								21.67		3.84333								-1.84667	3.59668
