# Supplementary material for: Construction of MUC2 promoter-type periodontitis DNA vaccine candidate plasmid and preliminary exploration of the effect of Lactobacillus rhamnosus on its expression
Source: PLoS One. 2026 Jul 16;21(7):e0353062. doi: 10.1371/journal.pone.0353062 (PMC13375136; doi:10.1371/journal.pone.0353062)
Supplement: S1 File — (ZIP) [file pone.0353062.s001.zip › S3 File. Raw data of CCK-8 assays for cell viability in SN treatment groups/Inhibitor group.xlsx]

## Sheet: Sheet1
浓度（um）	空白	control	2	4	8	16	32	64	128
吸光度值	0.2175	1.6448	1.7201	1.7935	1.7075	1.777	1.5521	1.377	1.4216
	0.208	1.8223	1.7504	1.7397	1.6608	1.6956	1.6228	1.5466	1.2221
	0.2197	1.7403	1.7911	1.8283	1.7413	1.7544	1.5978	1.5599	1.2749
空白平均	0.215067
吸光度减去空板		1.42973	1.50503	1.57843	1.49243	1.56193	1.33703	1.16193	1.20653
		1.60723	1.53533	1.52463	1.44573	1.48053	1.40773	1.33153	1.00703
		1.52523	1.57603	1.61323	1.52623	1.53933	1.38273	1.34483	1.05983
control平均		1.52073
归一化		0.94016	0.989676	1.03794	0.981391	1.02709	0.879203	0.764061	0.793389
		1.05688	1.0096	1.00256	0.950682	0.973565	0.925694	0.875586	0.662202
		1.00296	1.03636	1.06083	1.00362	1.01223	0.909254	0.884332	0.696923
