# Supplementary material for: Construction of MUC2 promoter-type periodontitis DNA vaccine candidate plasmid and preliminary exploration of the effect of Lactobacillus rhamnosus on its expression
Source: PLoS One. 2026 Jul 16;21(7):e0353062. doi: 10.1371/journal.pone.0353062 (PMC13375136; doi:10.1371/journal.pone.0353062)
Supplement: S1 File — (ZIP) [file pone.0353062.s001.zip › S3 File. Raw data of CCK-8 assays for cell viability in SN treatment groups/Lactobacillus rhamnosus group.xlsx]

## Sheet: Sheet1
	空板吸光度	control	2	4	8	16	32	64
	0.146	1.4315	1.3997	1.5379	1.3756	0.9558	0.2515	0.1573
	0.1473	1.5527	1.5602	1.4348	1.4649	1.0554	0.2118	0.1625
	0.1524	1.5735	1.3431	1.402	1.3237	1.0298	0.2288	0.1686
空板平均	0.148567
吸光度减去空板		1.28293	1.25113	1.38933	1.22703	0.807233	0.102933	0.00873333
		1.40413	1.41163	1.28623	1.31633	0.906833	0.0632333	0.0139333
		1.42493	1.19453	1.25343	1.17513	0.881233	0.0802333	0.0200333
对照组均数		1.37067
归一化		0.935992	0.912792	1.01362	0.895209	0.588935	0.0750973	0.0063716
		1.02442	1.02989	0.9384	0.96036	0.6616	0.0461333	0.0101654
		1.03959	0.871498	0.91447	0.857344	0.642923	0.058536	0.0146158
