# Supplementary material for: Construction of MUC2 promoter-type periodontitis DNA vaccine candidate plasmid and preliminary exploration of the effect of Lactobacillus rhamnosus on its expression
Source: PLoS One. 2026 Jul 16;21(7):e0353062. doi: 10.1371/journal.pone.0353062 (PMC13375136; doi:10.1371/journal.pone.0353062)
Supplement: S2 File — (ZIP) [file pone.0353062.s002.zip]

Archive with 3 entries (2 files):
- S2 File. Raw data of RT-qPCR for EGFP mRNA expression in all experimental groups/
- S2 File. Raw data of RT-qPCR for EGFP mRNA expression in all experimental groups/Inhibitor group.xlsx
- S2 File. Raw data of RT-qPCR for EGFP mRNA expression in all experimental groups/Lactobacillus rhamnosus group.xlsx
