# Supplementary material for: Construction of MUC2 promoter-type periodontitis DNA vaccine candidate plasmid and preliminary exploration of the effect of Lactobacillus rhamnosus on its expression
Source: PLoS One. 2026 Jul 16;21(7):e0353062. doi: 10.1371/journal.pone.0353062 (PMC13375136; doi:10.1371/journal.pone.0353062)
Supplement: S2 File — (ZIP) [file pone.0353062.s002.zip › S2 File. Raw data of RT-qPCR for EGFP mRNA expression in all experimental groups/Lactobacillus rhamnosus group.xlsx]

## Sheet: Sheet1
	Reference gene Ct								target gene Ct											结果detact
0	17.72		17.72						23.4		23.4		23.41						23.4	9.03437e-08
	17.82								23.48		23.48								23.48	8.54704e-08
	17.62								23.35		23.35								23.35	9.35297e-08
0.02	17.18		17.15						22.76		22.76		22.8767						22.76	1.40785e-07
	17.17								22.98		22.98								22.98	1.20873e-07
	17.1								22.89		22.89								22.89	1.28654e-07
0.04	17		16.99						21.87		21.87		21.9633						21.87	2.609e-07
	17.04								22.08		22.08								22.08	2.25558e-07
	16.93								21.94		21.94								21.94	2.48543e-07
0.08	17.88		17.8267						21.67		21.67		21.7						21.67	2.99695e-07
	17.89								21.76		21.76								21.76	2.81571e-07
	17.71								21.67		21.67								21.67	2.99695e-07
