# Supplementary material for: Construction of MUC2 promoter-type periodontitis DNA vaccine candidate plasmid and preliminary exploration of the effect of Lactobacillus rhamnosus on its expression
Source: PLoS One. 2026 Jul 16;21(7):e0353062. doi: 10.1371/journal.pone.0353062 (PMC13375136; doi:10.1371/journal.pone.0353062)
Supplement: S3 File — (ZIP) [file pone.0353062.s003.zip]

Archive with 3 entries (2 files):
- S3 File. Raw data of CCK-8 assays for cell viability in SN treatment groups/
- S3 File. Raw data of CCK-8 assays for cell viability in SN treatment groups/Inhibitor group.xlsx
- S3 File. Raw data of CCK-8 assays for cell viability in SN treatment groups/Lactobacillus rhamnosus group.xlsx
