# Supplementary material for: Construction of MUC2 promoter-type periodontitis DNA vaccine candidate plasmid and preliminary exploration of the effect of Lactobacillus rhamnosus on its expression
Source: PLoS One. 2026 Jul 16;21(7):e0353062. doi: 10.1371/journal.pone.0353062 (PMC13375136; doi:10.1371/journal.pone.0353062)
Supplement: S3 File — (ZIP) [file pone.0353062.s003.zip › S3 File. Raw data of CCK-8 assays for cell viability in SN treatment groups/Inhibitor group.xlsx]

## Sheet: Sheet1
Concentration (μM)	Blank	control	2	4	8	16	32	64	128
Absorbance value	0.2175	1.6448	1.7201	1.7935	1.7075	1.777	1.5521	1.377	1.4216
	0.208	1.8223	1.7504	1.7397	1.6608	1.6956	1.6228	1.5466	1.2221
	0.2197	1.7403	1.7911	1.8283	1.7413	1.7544	1.5978	1.5599	1.2749
Mean blank absorbance	0.215067
Absorbance minus blank plate reading		1.42973	1.50503	1.57843	1.49243	1.56193	1.33703	1.16193	1.20653
		1.60723	1.53533	1.52463	1.44573	1.48053	1.40773	1.33153	1.00703
		1.52523	1.57603	1.61323	1.52623	1.53933	1.38273	1.34483	1.05983
Mean of control group		1.52073
Normalization		0.94016	0.989676	1.03794	0.981391	1.02709	0.879203	0.764061	0.793389
		1.05688	1.0096	1.00256	0.950682	0.973565	0.925694	0.875586	0.662202
		1.00296	1.03636	1.06083	1.00362	1.01223	0.909254	0.884332	0.696923
