# Supplementary material for: Construction of MUC2 promoter-type periodontitis DNA vaccine candidate plasmid and preliminary exploration of the effect of Lactobacillus rhamnosus on its expression
Source: PLoS One. 2026 Jul 16;21(7):e0353062. doi: 10.1371/journal.pone.0353062 (PMC13375136; doi:10.1371/journal.pone.0353062)
Supplement: S3 File — (ZIP) [file pone.0353062.s003.zip › S3 File. Raw data of CCK-8 assays for cell viability in SN treatment groups/Lactobacillus rhamnosus group.xlsx]

## Sheet: Sheet1
	Empty-plate absorbance	control	2	4	8	16	32	64
	0.146	1.4315	1.3997	1.5379	1.3756	0.9558	0.2515	0.1573
	0.1473	1.5527	1.5602	1.4348	1.4649	1.0554	0.2118	0.1625
	0.1524	1.5735	1.3431	1.402	1.3237	1.0298	0.2288	0.1686
Mean empty OD	0.148567
empty-corrected OD		1.28293	1.25113	1.38933	1.22703	0.807233	0.102933	0.00873333
		1.40413	1.41163	1.28623	1.31633	0.906833	0.0632333	0.0139333
		1.42493	1.19453	1.25343	1.17513	0.881233	0.0802333	0.0200333
Mean value of control group		1.37067
Normalization		0.935992	0.912792	1.01362	0.895209	0.588935	0.0750973	0.0063716
		1.02442	1.02989	0.9384	0.96036	0.6616	0.0461333	0.0101654
		1.03959	0.871498	0.91447	0.857344	0.642923	0.058536	0.0146158
