# Supplementary material for: Construction of MUC2 promoter-type periodontitis DNA vaccine candidate plasmid and preliminary exploration of the effect of Lactobacillus rhamnosus on its expression
Source: PLoS One. 2026 Jul 16;21(7):e0353062. doi: 10.1371/journal.pone.0353062 (PMC13375136; doi:10.1371/journal.pone.0353062)
Supplement: S4 File — (ZIP) [file pone.0353062.s004.zip]

Archive with 21 entries (16 files):
- S4 File. Fluorescent microscopy images of cell samples/
- S4 File. Fluorescent microscopy images of cell samples/beas-2b/
- S4 File. Fluorescent microscopy images of cell samples/beas-2b/Beas-2b cmv Bright‐field.tif
- S4 File. Fluorescent microscopy images of cell samples/beas-2b/Beas-2b cmv Dark‐field.tif
- S4 File. Fluorescent microscopy images of cell samples/beas-2b/Beas-2b muc Bright‐field.tif
- S4 File. Fluorescent microscopy images of cell samples/beas-2b/Beas-2b muc Dark‐field.tif
- S4 File. Fluorescent microscopy images of cell samples/ls174t/
- S4 File. Fluorescent microscopy images of cell samples/ls174t/ls cmv Bright‐field.tif
- S4 File. Fluorescent microscopy images of cell samples/ls174t/ls cmv Dark‐field.tif
- S4 File. Fluorescent microscopy images of cell samples/ls174t/ls muc Bright‐field.tif
- S4 File. Fluorescent microscopy images of cell samples/ls174t/ls muc Dark‐field.tif
- S4 File. Fluorescent microscopy images of cell samples/lx2/
- S4 File. Fluorescent microscopy images of cell samples/lx2/lx2 cmv Bright‐field.tif
- S4 File. Fluorescent microscopy images of cell samples/lx2/lx2 cmv Dark‐field.tif
- S4 File. Fluorescent microscopy images of cell samples/lx2/lx2 muc Bright‐field.tif
- S4 File. Fluorescent microscopy images of cell samples/lx2/lx2 muc Dark‐field.tif
- S4 File. Fluorescent microscopy images of cell samples/u251/
- S4 File. Fluorescent microscopy images of cell samples/u251/251 muc Dark‐field.tif
- S4 File. Fluorescent microscopy images of cell samples/u251/251 muc2 Bright‐field.tif
- S4 File. Fluorescent microscopy images of cell samples/u251/cmv Bright‐field.tif
- S4 File. Fluorescent microscopy images of cell samples/u251/cmv Dark‐field.tif
